# Supplementary material for: Immune Microenvironment Characteristics of Urachal Carcinoma and Its Implications for Prognosis and Immunotherapy
Source: Cancers (Basel). 2022 Jan 26;14(3):615. doi: 10.3390/cancers14030615 (PMC8833550; doi:10.3390/cancers14030615)
Supplement: Supplementary file 1 [file cancers-14-00615-s001.zip]

Archive with 1 entries (1 files):
- cancers-1495895-supplementary.pdf
